# Supplementary material for: Genome-Wide Identification of the Alba Gene Family in Plants and Stress-Responsive Expression of the Rice Alba Genes
Source: Genes (Basel). 2018 Mar 28;9(4):183. doi: 10.3390/genes9040183 (PMC5924525; doi:10.3390/genes9040183)
Supplement: Supplementary file 1 [file genes-09-00183-s001.zip]

Archive with 10 entries (9 files):
- Supplementary files/
- Supplementary files/Figure S1.pdf
- Supplementary files/Figure S2.pdf
- Supplementary files/Table S1.xlsx
- Supplementary files/Table S2.xlsx
- Supplementary files/Table S3.xlsx
- Supplementary files/Table S4.xlsx
- Supplementary files/Table S5.pdf
- Supplementary files/Table S6.pdf
- Supplementary files/Table S7.pdf
