# Supplementary material for: Genome-Wide Identification of the Alba Gene Family in Plants and Stress-Responsive Expression of the Rice Alba Genes
Source: Genes (Basel). 2018 Mar 28;9(4):183. doi: 10.3390/genes9040183 (PMC5924525; doi:10.3390/genes9040183)
Supplement: Supplementary file 1 [file genes-09-00183-s001.zip › Supplementary files/Table S1.xlsx]

## Sheet: Sheet1
Table S1 The primer sequences of OsAlba gene for qRT-PCR.
Gene Name	Forward Primer (5'-3')	Reverse Primer (5'-3')
OsAlba1	AGCAGCAACCGCATCCA	GGCGAGGTTGACATAGAAGAAGA
OsAlba2	CTGGGCAAGACGGACAAATTT	CGCGGCCTCCCTCTCT
OsAlba3	GGCAGGCAATCAGCAAATCT	GCCCAGGGACTCTTTTCTTGA
OsAlba4	ATCAACAACAACAGCACCAGTCTAG	CCGCGCCCATATGAATCT
OsAlba5	CAGGACAACGCGACAGATGA	AATTGCGACGGTCTTGTTGAT
OsAlba6	ATCACGGAGCCGCACAAG	TTGGCGAGGTTGACGTAGAAG
OsAlba7	CAATCGACTACTAGCCGGAAGGT	CGGCAGGCATTTTGGAGAT
OsAlba8	GGACACTTGGGAACCTTTGGA	ACATGCCGGGTGGTCTCTAG
OsAlba9	CCTGGCCACTGAAAAGAAGATC	GCCGCCCCTTCGATTC
Tubulin	GGCAATCTGGTGCTGGTAACA	TAGCTCGGCACCCTCAGTGT
