# Supplementary material for: Genome-Wide Identification of the Alba Gene Family in Plants and Stress-Responsive Expression of the Rice Alba Genes
Source: Genes (Basel). 2018 Mar 28;9(4):183. doi: 10.3390/genes9040183 (PMC5924525; doi:10.3390/genes9040183)
Supplement: Supplementary file 1 [file genes-09-00183-s001.zip › Supplementary files/Table S2.xlsx]

## Sheet: Supplementary Table 2
Table S2 Subcellular Localisation of plant-specific Alba proteins.
Plants	Protein/s	BaCelLo	ESLPred	YLoc	PSORT II	LocTree3	Plant-mPLoc	iLoc-Plant	CELLO	WolF PSPORT
Chlamydomonas	CreAlba1	nucl	cyto	cyto	cyto	cyto	nucl	vacu	chlo	chlo: 11, nucl: 2
Physcomitrella moss	PpAlba1	nucl	cyto	cyto	plas	chlo	nucl	vacu	cyto	chlo: 3, cyto: 3, plas: 3, mito: 2, extr: 1, vacu: 1
	PpAlba2	nucl	nucl	nucl	cyto	nucl	nucl	nucl	nucl	cyto_nucl: 7.5, cyto: 6.5, nucl: 5.5
	PpAlba3	nucl	nucl	nucl	cyto	nucl	nucl	vacu	nucl	cyto_nucl: 9, nucl: 8, cyto: 6
	PpAlba4	nucl	nucl	nucl	cyto	chlo	nucl	plastid	nucl	cyto: 9, cyto_nucl: 8.5, nucl: 4
Amborella	AmtrAlba1	nucl	nucl	cyto	ER, plas	cyto	chlo, nucl	cyto	chlo, nucl	cyto: 8, chlo: 2, nucl: 2, extr: 1
	AmtrAlba2	nucl	nucl	nucl	cyto	nucl	nucl	cyto	nucl	nucl: 7.5, cyto_nucl: 6, cyto: 3.5, mito: 1, plas: 1
	AmtrAlba3	chlo	nucl	nucl	cyto	nucl	chlo	chlo	cyto	cyto: 10, pero: 2, nucl: 1
	AmtrAlba4	nucl	cyto	cyto	ER, plas	nucl	nucl	vacu	chlo, cyto	nucl: 4, chlo: 3, mito: 2, plas: 2, cyto: 1, extr: 1
Grape	VvAlba1	nucl	nucl	cyto	nucl	chlo	nucl	vacu	mito, nucl	chlo: 5, nucl: 4, mito: 4
	VvAlba2	nucl	nucl	nucl	cyto	nucl	nucl	plastid	nucl	cyto: 9, cyto_nucl: 9, nucl: 5
	VvAlba3	chlo	nucl	cyto	cyto	nucl	nucl	nucl	nucl	chlo: 8, cyto: 3, mito: 2
	VvAlba4	nucl	cyto	cyto	ER, plas	cyto	nucl	vacu	chlo, cyto, nucl	chlo: 3, plas: 3, ER: 3, cyto: 2, nucl: 1, mito: 1
	VvAlba5	nucl	cyto	cyto	ER, plas	cyto	chlo, nucl	vacu	chlo, cyto, nucl	nucl: 6, chlo: 3, plas: 3, mito: 1
	VvAlba6	nucl	nucl	nucl	cyto	nucl	chlo, nucl	cyto, nucl	nucl	cyto: 7.5, cyto_nucl: 7.5, nucl: 4.5
	VvAlba7	nucl	nucl	nucl	cyto	nucl	nucl	nucl	nucl	cyto_nucl: 8, cyto: 7.5, nucl: 5.5
Chickpea	CaAlba1	nucl	nucl	cyto	cyto	cyto	chlo	vacu	chlo, cyto	nucl: 8, plas: 2, chlo: 1, mito: 1, extr: 1
	CaAlba2	chlo	nucl	chlo	nucl	chlo	chlo, nucl	vacu	mito, nucl	chlo: 14
	CaAlba3	nucl	nucl	nucl	nucl	nucl	nucl	nucl	nucl	cyto_nucl: 7.5, nucl: 6.5, cyto: 5.5
	CaAlba4	nucl	nucl	mito	mito	nucl	nucl	nucl	nucl	chlo: 10, mito: 3
	CaAlba5	nucl	nucl	nucl	nucl	nucl	nucl	nucl	nucl	cyto_nucl: 8, nucl: 6.5, cyto: 6.5
	CaAlba6	nucl	nucl	cyto	cyto	cyto	cyto, nucl	vacu	cyto, chlo	chlo: 6, plas: 4, cyto: 1, mito: 1, vacu: 1
	CaAlba7	nucl	mito	cyto	ER	chlo	chlo	vacu	chlo, nucl	nucl: 7.5, cyto: 5, cysk_nucl: 4.5
Arabidopsis	AtAlba1	nucl	nucl	nucl	nucl	sec	nucl	nucl	nucl	cyto: 9, nucl: 4
	AtAlba2	nucl	nucl	cyto	cyto	cyto	chlo, nucl	vacu	cyto, chlo, nucl	chlo: 4, plas: 3, mito: 2, nucl: 1, cyto: 1, extr: 1, vacu: 1
	AtAlba3	nucl	nucl	nucl	nucl	sec	nucl	nucl	nucl	nucl: 8, cyto: 4, pero: 2
	AtAlba4	nucl	nucl	cyto	cyto	cyto	chlo, nucl	nucl	nucl, cyto	cyto: 8, nucl: 2.5, chlo: 2, cysk_nucl: 2
	AtAlba5	nucl	nucl	nucl	cyto	cyto	chlo, nucl	vacu	cyto	cyto: 11, chlo: 2
	AtAlba6	chlo	nucl	nucl	cyto	nucl	nucl	extr, golgi	nucl	cyto: 6, nucl: 4, pero: 2, plas: 1
Rice	OsAlba1	nucl	nucl	cyto	cyto	chlo	chlo, mito, nucl	cyto	chlo	chlo: 5, cyto: 2, mito: 2, plas: 2, extr: 1, vacu: 1
	OsAlba2	nucl	nucl	cyto	cyto	nucl	chlo, mito. nucl.	vacu	chlo, cyto	chlo: 7, plas: 2, vacu: 2, cyto: 1, mito: 1
	OsAlba3	nucl	nucl	nucl	nucl	sec	nucl	nucl	nucl	cyto_nucl: 8.5, cyto: 7, nucl: 6
	OsAlba4	nucl	nucl	nucl	cyto	nucl	nucl	nucl	nucl	cyto_nucl: 8, cyto: 7, nucl: 5
	OsAlba5	nucl	nucl	nucl	nucl	nucl	nucl	nucl	nucl	cyto_nucl: 9, cyto: 8, nucl: 6
	OsAlba6	nucl	cyto	cyto	cyto	cyto	nucl	vacu	cyto, chlo, nucl	chlo: 5, cyto: 3, plas: 3, mito: 1, vacu: 1
	OsAlba7	nucl	nucl	cyto, plas	extr	nucl	cell mem	nucl	extr, nucl	chlo: 6, nucl: 4, cyto: 1, mito: 1, pero: 1
	OsAlba8	chlo	nucl	nucl	cyto	nucl	nucl	nucl	nucl	cyto: 9, nucl: 2, pero: 2
	OsAlba9	nucl	nucl	cyto	nucl	cyto	chlo. nucl.	mito	nucl	chlo: 6, nucl: 4, cyto: 3
Maize	ZmAlba1	chlo	nucl	cyto	nucl	nucl	nucl	nucl	mito	mito: 6.5, chlo_mito: 6.5, chlo: 5.5
	ZmAlba2	sec	extr	cyto	cyto	cyto	pero	mito	cyto, mito	cyto: 4.5, chlo: 4, cyto_E.R.: 3, nucl: 2, extr: 1, cysk: 1
	ZmAlba3	nucl	mito	mito	ER	nucl	chlo	mito	mito	chlo: 11, pero: 2
	ZmAlba4	nucl	nucl	nucl	cyto	sec	nucl	nucl	nucl	cyto_nucl: 8, nucl: 7.5, cyto: 5.5
	ZmAlba5	nucl	nucl	nucl	nucl	nucl	nucl	nucl	nucl	cyto: 8, cyto_nucl: 8, nucl: 4
	ZmAlba6	nucl	nucl	nucl	nucl	nucl	nucl	nucl	nucl	cyto: 5, nucl: 4, extr: 2, chlo: 1, plas: 1
	ZmAlba7	nucl	cyto	cyto	cyto	cyto	chlo, cyto, nucl	vacu	chlo	chlo: 3, cyto: 3, plas: 3, E.R.: 2, mito: 1, extr: 1
	ZmAlba8	sec	extr	sec	cyto	nucl	chlo, nucl	extr	plas	chlo: 4, cyto: 3, extr: 3, nucl: 2, vacu: 1
	ZmAlba9	nucl	nucl	nucl	nucl	nucl	nucl	nucl	nucl	nucl: 14
	ZmAlba10	nucl	nucl	cyto	cyto	chlo	chlo	vacu	chlo	chlo: 6, plas: 3, cyto: 2, mito: 1, vacu: 1
	ZmAlba11	nucl	nucl	nucl	cyto	sec	nucl	nucl	nucl	nucl: 8.5, cyto_nucl: 8, cyto: 4.5
	ZmAlba12	chlo	mito	chlo	nucl	nucl	nucl	cyto	chlo	chlo: 4, plas: 3.5, E.R._plas: 3.5, E.R.: 2.5, nucl: 1, cyto: 1, mito: 1
	ZmAlba13	nucl	cyto	cyto	cyto	chlo	chlo, cyto, nucl	vacu	chlo	nucl: 5, chlo: 3, plas: 2, extr: 2, mito: 1
	ZmAlba14	nucl	mito	cyto	cyto	nucl	nucl	nucl	nucl	mito: 6, cyto_mito: 4.5, chlo: 3, nucl: 2, cyto: 1
	ZmAlba15	cyto	nucl	cyto	cyto	chlo	cyto	vacu	mito, chlo	cysk: 11, cyto: 2
	ZmAlba16	nucl	mito	cyto	cyto	chlo	chlo	vacu	cyto	cyto: 8, nucl: 2.5, mito: 2, cysk_nucl: 2
	ZmAlba17	nucl	nucl	nucl	cyto	sec	nucl	nucl	nucl	nucl: 6, cyto: 4, pero: 2, plas: 1
	ZmAlba18	nucl	nucl	nucl	cyto	cyto	chlo, nucl	vacu	nucl	cyto: 8, nucl: 2.5, cysk_nucl: 2, chlo: 1, extr: 1
	ZmAlba19	nucl	nucl	cyto	nucl	nucl	nucl	mito	nucl	chlo: 7, nucl: 4, mito: 2
	ZmAlba20	nucl	nucl	cyto	cyto	nucl	nucl	nucl	cyto	cyto: 9, chlo: 1, nucl: 1, extr: 1, E.R.: 1
Sorghum	SbAlba1	nucl	nucl	nucl	cyto	Sec	nucl	cyto	nucl	nucl: 8.5, cyto_nucl: 8, cyto: 4.5
	SbAlba2	nucl	nucl	nucl	cyto	Sec	nucl	plastid	nucl	cyto_nucl: 7.5, cyto: 6, nucl: 5, pero: 2
	SbAlba3	nucl	nucl	nucl	nucl	nucl	chlo, nucl	nucl	nucl	nucl: 7, cyto: 3, pero: 2, mito: 1
	SbAlba4	nucl	cyto	cyto	cyto	chlo	chlo, cyto	vacu	chlo, cyto	chlo: 4, cyto: 3, mito: 2, vacu: 2, plas: 1, extr: 1
	SbAlba5	nucl	cyto	cyto	cyto	chlo	chlo	vacu	chlo, cyto	chlo: 6, plas: 3, mito: 2, cyto: 1, vacu: 1
	SbAlba6	nucl	nucl	nucl	nucl	nucl	nucl	nucl	nucl	cyto: 5, nucl: 4, extr: 2, pero: 2
	SbAlba7	nucl	nucl	nucl	nucl	nucl	nucl	mito	nucl	cyto: 7.5, cyto_nucl: 7.5, nucl: 4.5
	SbAlba8	nucl	nucl	nucl	cyto	cyto	nucl	nucl	nucl	cyto: 9, nucl: 1.5, cysk_nucl: 1.5, chlo: 1, mito: 1
	SbAlba9	nucl	nucl	cyto	cyto	cyto	chlo, mito, nucl	vacu	chlo, cyto, nucl	nucl: 7, plas: 3, chlo: 1, mito: 1, extr: 1
	SbAlba10	nucl	cyto	cyto	cyto	cyto	nucl	vacu	cyto	chlo: 5, cyto: 3, plas: 3, mito: 1, vacu: 1
Abbreviations: cyto-cytoplasm, chlo-chloroplast, mito-mitochondrion, plas-plasma membrane, pero-peroxisome, extr-ECM or cell-wall, vacu-vacuole, sec-secreted, cell mem- cell membrane, ER-endoplasmic reticulum
