# Supplementary material for: Genome-Wide Identification of the Alba Gene Family in Plants and Stress-Responsive Expression of the Rice Alba Genes
Source: Genes (Basel). 2018 Mar 28;9(4):183. doi: 10.3390/genes9040183 (PMC5924525; doi:10.3390/genes9040183)
Supplement: Supplementary file 1 [file genes-09-00183-s001.zip › Supplementary files/Table S4.xlsx]

## Sheet: miRNA Targets
Table S4 Identification of miRNA targets in plant-specific Alba genes.
miRNA_Acc.	Target_Acc.	Expectation	UPE	miRNA_start	miRNA_end	Target_start	Target_end	miRNA_aligned_fragment	Target_aligned_fragment	Inhibition	Multiplicity
mtr-miR2673a	PpAlba3	3	17.84	1	22	701	722	CCUCUUCCUCUUCCUCUUCCAC	GCGGCAGAGGAAGGGGCAGAGG	Cleavage	1
mtr-miR2673b	PpAlba3	3	17.84	1	22	701	722	CCUCUUCCUCUUCCUCUUCCAC	GCGGCAGAGGAAGGGGCAGAGG	Cleavage	1
osa-miR444a-5p	AmtrAlba1	3	18.216	1	20	143	162	GCUAGAGGUGGCAACUGCAU	AUGAAGUUGUUAUCUCUGGC	Cleavage	1
mtr-miR2673a	AmtrAlba3	2.5	6.847	1	22	709	730	CCUCUUCCUCUUCCUCUUCCAC	GAGGUAGGGGAGGAGGAAGGGG	Cleavage	1
mtr-miR2673b	AmtrAlba3	2.5	6.847	1	22	709	730	CCUCUUCCUCUUCCUCUUCCAC	GAGGUAGGGGAGGAGGAAGGGG	Cleavage	1
stu-miR8023	AmtrAlba2	2.5	18.958	1	24	129	152	UUUGGCACAAUUUCAUUGGCAACC	GGGAGCCAAUGAAAUUGUCCUGAA	Cleavage	1
osa-miR2931	VvAlba1	2	20.985	1	20	221	240	CUUUAUUGUUGAUGUCAAAA	UUUUGACAUCAACAGUAGAC	Cleavage	1
mtr-miR5208d	VvAlba7	3	21.987	1	21	244	264	CAUAUUAGUCAUAUUUGUAGG	UCUACUGAUAUAACUGAUAUG	Translation	1
mtr-miR2673a	CaAlba3	3	12.135	1	22	467	488	CCUCUUCCUCUUCCUCUUCCAC	GUGGAAGGGGCAGAGGUAGAGG	Cleavage	1
mtr-miR2673a	CaAlba4	3	14.409	1	22	668	689	CCUCUUCCUCUUCCUCUUCCAC	GUGGAAGGGGCAGAGGUAGAGG	Cleavage	1
mtr-miR2673b	CaAlba3	3	12.135	1	22	467	488	CCUCUUCCUCUUCCUCUUCCAC	GUGGAAGGGGCAGAGGUAGAGG	Cleavage	1
mtr-miR2673b	CaAlba4	3	14.409	1	22	668	689	CCUCUUCCUCUUCCUCUUCCAC	GUGGAAGGGGCAGAGGUAGAGG	Cleavage	1
mtr-miR2673a	AtAlba3	0.5	13.361	1	22	458	479	CCUCUUCCUCUUCCUCUUCCAC	GGGGAAGAGGAAGAGGAAGGGG	Cleavage	1
mtr-miR2673a	AtAlba1	2	4.211	1	22	467	488	CCUCUUCCUCUUCCUCUUCCAC	GUAGAGGAGGAAGAGGAAGGGG	Cleavage	1
mtr-miR2673a	AtAlba1	3	7.738	1	21	537	557	CCUCUUCCUCUUCCUCUUCCA	UGAUGGAGGAAGGGGAAGAGG	Cleavage	3
mtr-miR2673a	AtAlba1	3	6.393	1	21	594	614	CCUCUUCCUCUUCCUCUUCCA	UGAUGGAGGAAGGGGAAGAGG	Cleavage	3
mtr-miR2673b	AtAlba3	0.5	13.361	1	22	458	479	CCUCUUCCUCUUCCUCUUCCAC	GGGGAAGAGGAAGAGGAAGGGG	Cleavage	3
mtr-miR2673b	AtAlba1	2	4.211	1	22	467	488	CCUCUUCCUCUUCCUCUUCCAC	GUAGAGGAGGAAGAGGAAGGGG	Cleavage	1
mtr-miR2673b	AtAlba1	3	7.738	1	21	537	557	CCUCUUCCUCUUCCUCUUCCA	UGAUGGAGGAAGGGGAAGAGG	Cleavage	3
mtr-miR2673b	AtAlba1	3	6.393	1	21	594	614	CCUCUUCCUCUUCCUCUUCCA	UGAUGGAGGAAGGGGAAGAGG	Cleavage	3
vvi-miR3626-3p	AtAlba2	3	21.022	1	20	188	207	CUUCAAUUUCACAGCGACCA	CGGUCGCUGAGAUAUUGAAG	Translation	3
mtr-miR2673a	OsAlba7	2	15.941	1	22	1685	1706	CCUCUUCCUCUUCCUCUUCCAC	GUGGAAGGGGAAGAGGCAGAGG	Cleavage	1
mtr-miR2673a	OsAlba5	2	14.475	1	22	470	491	CCUCUUCCUCUUCCUCUUCCAC	GUGGAAGGGGCAGGGGAAGAGG	Cleavage	1
mtr-miR2673a	OsAlba5	2	22.418	1	22	557	578	CCUCUUCCUCUUCCUCUUCCAC	GUGGCAGGGGAAGAGGAAGGGG	Cleavage	2
mtr-miR2673a	OsAlba4	2	19.209	1	22	497	518	CCUCUUCCUCUUCCUCUUCCAC	GUGGUAGAGGCAGAGGAAGAGG	Cleavage	2
mtr-miR2673a	OsAlba8	3	20.035	1	22	623	644	CCUCUUCCUCUUCCUCUUCCAC	GAGGACGAGGACGUGGAAGAGG	Translation	1
mtr-miR2673b	OsAlba7	2	15.941	1	22	1685	1706	CCUCUUCCUCUUCCUCUUCCAC	GUGGAAGGGGAAGAGGCAGAGG	Cleavage	1
mtr-miR2673b	OsAlba5	2	14.475	1	22	470	491	CCUCUUCCUCUUCCUCUUCCAC	GUGGAAGGGGCAGGGGAAGAGG	Cleavage	1
mtr-miR2673b	OsAlba5	2	22.418	1	22	557	578	CCUCUUCCUCUUCCUCUUCCAC	GUGGCAGGGGAAGAGGAAGGGG	Cleavage	2
mtr-miR2673b	OsAlba4	2	19.209	1	22	497	518	CCUCUUCCUCUUCCUCUUCCAC	GUGGUAGAGGCAGAGGAAGAGG	Cleavage	2
mtr-miR2673b	OsAlba8	3	20.035	1	22	623	644	CCUCUUCCUCUUCCUCUUCCAC	GAGGACGAGGACGUGGAAGAGG	Translation	1
mtr-miR5208d	OsAlba7	3	18.798	1	21	1450	1470	CAUAUUAGUCAUAUUUGUAGG	UCUACUGAUAUCACUGAUAUG	Translation	1
osa-miR5337b	OsAlba7	3	12.977	1	20	313	332	CUAGAACGGCAAGCAAUUUG	CAAAAUGCCUGCCGUUCUAA	Cleavage	1
ptc-miR6464	OsAlba9	2.5	8.177	1	21	316	336	UGAUUGCUUGUUGGAUAUUAU	AUAAUGUCCAGCAAGAAAUCA	Cleavage	1
zma-miR394a-3p	ZmAlba19	3	19.37	1	20	410	429	AGGUGGGCAUACUGCCAAUG	CAUUGGAAGAAUGCCUACUU	Translation	1
zma-miR394b-3p	ZmAlba19	3	19.37	1	20	410	429	AGGUGGGCAUACUGCCAAUG	CAUUGGAAGAAUGCCUACUU	Translation	1
osa-miR444b.1	ZmAlba1	2.5	20.493	1	20	512	531	UGUUGUCUCAAGCUUGCUGC	UCUGCAGGCUUGAGACAACA	Cleavage	1
osa-miR444c.1	ZmAlba1	2.5	20.493	1	20	512	531	UGUUGUCUCAAGCUUGCUGC	UCUGCAGGCUUGAGACAACA	Cleavage	1
mtr-miR2673a	ZmAlba5	3	16.761	1	22	701	722	CCUCUUCCUCUUCCUCUUCCAC	GUGGCAGAGGAAGGGGCAGAGG	Cleavage	1
mtr-miR2673a	ZmAlba5	2.5	17.112	1	22	476	497	CCUCUUCCUCUUCCUCUUCCAC	GGGGCAGGGGAAGGGGAAGGGG	Cleavage	2
mtr-miR2673a	ZmAlba6	2.5	20.622	1	20	469	488	CCUCUUCCUCUUCCUCUUCC	AGAAGAGGCAGGGGAAGAGG	Cleavage	2
mtr-miR2673a	ZmAlba4	3	16.353	1	22	491	512	CCUCUUCCUCUUCCUCUUCCAC	GGGGUCGAGGAAGAGGGAGGGG	Cleavage	1
mtr-miR2673b	ZmAlba5	3	16.761	1	22	701	722	CCUCUUCCUCUUCCUCUUCCAC	GUGGCAGAGGAAGGGGCAGAGG	Cleavage	1
mtr-miR2673b	ZmAlba5	2.5	17.112	1	22	476	497	CCUCUUCCUCUUCCUCUUCCAC	GGGGCAGGGGAAGGGGAAGGGG	Cleavage	2
mtr-miR2673b	ZmAlba6	2.5	20.622	1	20	469	488	CCUCUUCCUCUUCCUCUUCC	AGAAGAGGCAGGGGAAGAGG	Cleavage	2
mtr-miR2673b	ZmAlba4	3	16.353	1	22	491	512	CCUCUUCCUCUUCCUCUUCCAC	GGGGUCGAGGAAGAGGGAGGGG	Cleavage	1
mtr-miR5208d	ZmAlba3	3	14.735	1	21	391	411	CAUAUUAGUCAUAUUUGUAGG	UCUACUGAUAUUACUGAUAUG	Translation	1
mtr-miR5208d	ZmAlba14	3	14.93	1	21	88	108	CAUAUUAGUCAUAUUUGUAGG	UCUACUGAUAUUACUGAUAUG	Translation	1
mtr-miR5208d	ZmAlba8	3	14.93	1	21	217	237	CAUAUUAGUCAUAUUUGUAGG	UCUACUGAUAUUACUGAUAUG	Translation	1
gra-miR8714	ZmAlba12	3	16.871	1	21	45	65	AUGGACGAAAUGAAAGUAGAG	CACUACAUUCGUUUCGUUCAU	Cleavage	1
ata-miR394-3p	ZmAlba19	3	19.37	1	21	409	429	AGGUGGGCAUACUGCCAAUGG	CCAUUGGAAGAAUGCCUACUU	Translation	1
mtr-miR2673a	SbAlba7	3	16.407	1	22	704	725	CCUCUUCCUCUUCCUCUUCCAC	GUGGCAGAGGAAGGGGCAGAGG	Cleavage	1
mtr-miR2673a	SbAlba7	2	19.444	1	22	479	500	CCUCUUCCUCUUCCUCUUCCAC	GGGGCAGGGGAAGGGGAAGAGG	Cleavage	2
mtr-miR2673a	SbAlba6	2.5	23.254	1	20	469	488	CCUCUUCCUCUUCCUCUUCC	AGAAGAGGCAGGGGAAGAGG	Cleavage	2
mtr-miR2673a	SbAlba3	2.5	22.323	1	22	485	506	CCUCUUCCUCUUCCUCUUCCAC	GGGGCAGGGGUAGAGGAAGAGG	Cleavage	1
mtr-miR2673a	SbAlba1	3	18.963	1	22	491	512	CCUCUUCCUCUUCCUCUUCCAC	GGGGUCGAGGAAGAGGGAGGGG	Cleavage	1
mtr-miR2673b	SbAlba7	3	16.407	1	22	704	725	CCUCUUCCUCUUCCUCUUCCAC	GUGGCAGAGGAAGGGGCAGAGG	Cleavage	1
mtr-miR2673b	SbAlba7	2	19.444	1	22	479	500	CCUCUUCCUCUUCCUCUUCCAC	GGGGCAGGGGAAGGGGAAGAGG	Cleavage	2
mtr-miR2673b	SbAlba6	2.5	23.254	1	20	469	488	CCUCUUCCUCUUCCUCUUCC	AGAAGAGGCAGGGGAAGAGG	Cleavage	2
mtr-miR2673b	SbAlba3	2.5	22.323	1	22	485	506	CCUCUUCCUCUUCCUCUUCCAC	GGGGCAGGGGUAGAGGAAGAGG	Cleavage	1
mtr-miR2673b	SbAlba1	3	18.963	1	22	491	512	CCUCUUCCUCUUCCUCUUCCAC	GGGGUCGAGGAAGAGGGAGGGG	Cleavage	1
mtr-miR5208d	SbAlba3	3	16.306	1	21	244	264	CAUAUUAGUCAUAUUUGUAGG	UCUACUGAUAUUACUGAUAUG	Translation	1
sbi-miR5385	SbAlba2	3	17.969	1	21	736	756	ACCACCAACCCCACCGCUUCU	AGAGGUGGUGGUGGUGGUGGU	Translation	1
hvu-miR6210	SbAlba2	3	20.081	1	21	558	578	ACUCCUUGGUUAUCAACUUCG	UGAAUAUGAUAACCAAGGAGG	Cleavage	1

## Sheet: Sheet2
miRNA_Acc.	Target_Acc.	Expectation	UPE	miRNA_start	miRNA_end	Target_start	Target_end	miRNA_aligned_fragment	Target_aligned_fragment	Inhibition	Target_Desc.	Multiplicity
osa-miR444a-5p	AmtrAlba1	3	18.216	1	20	143	162	GCUAGAGGUGGCAACUGCAU	AUGAAGUUGUUAUCUCUGGC	Cleavage		1
mtr-miR2673a	AmtrAlba3	2.5	6.847	1	22	709	730	CCUCUUCCUCUUCCUCUUCCAC	GAGGUAGGGGAGGAGGAAGGGG	Cleavage		1
mtr-miR2673b	AmtrAlba3	2.5	6.847	1	22	709	730	CCUCUUCCUCUUCCUCUUCCAC	GAGGUAGGGGAGGAGGAAGGGG	Cleavage		1
stu-miR8023	AmtrAlba2	2.5	18.958	1	24	129	152	UUUGGCACAAUUUCAUUGGCAACC	GGGAGCCAAUGAAAUUGUCCUGAA	Cleavage		1
miRNA_Acc.	Target_Acc.	Expectation	UPE	miRNA_start	miRNA_end	Target_start	Target_end	miRNA_aligned_fragment	Target_aligned_fragment	Inhibition	Target_Desc.	Multiplicity
osa-miR2931	VvAlba1	2	20.985	1	20	221	240	CUUUAUUGUUGAUGUCAAAA	UUUUGACAUCAACAGUAGAC	Cleavage		1
mtr-miR5208d	VvAlba7	3	21.987	1	21	244	264	CAUAUUAGUCAUAUUUGUAGG	UCUACUGAUAUAACUGAUAUG	Translation		1
miRNA_Acc.	Target_Acc.	Expectation	UPE	miRNA_start	miRNA_end	Target_start	Target_end	miRNA_aligned_fragment	Target_aligned_fragment	Inhibition	Target_Desc.	Multiplicity
mtr-miR2673a	PpAlba3	3	17.84	1	22	701	722	CCUCUUCCUCUUCCUCUUCCAC	GCGGCAGAGGAAGGGGCAGAGG	Cleavage		1
mtr-miR2673b	PpAlba3	3	17.84	1	22	701	722	CCUCUUCCUCUUCCUCUUCCAC	GCGGCAGAGGAAGGGGCAGAGG	Cleavage		1
